# Supplementary material for: One-Step Fabrication of 2.5D CuMoOx Interdigital Microelectrodes Using Numerically Controlled Electric Discharge Machining for Coplanar Micro-Supercapacitors
Source: Micromachines (Basel). 2024 Oct 29;15(11):1319. doi: 10.3390/mi15111319 (PMC11596134; doi:10.3390/mi15111319)
Supplement: Supplementary file 1 [file micromachines-15-01319-s001.zip]

Archive with 1 entries (1 files):
- micromachines-3273549-supplementary.pdf
